# Supplementary material for: Genomic Epidemiology and Evolution of Rhinovirus in Western Washington State, 2021–2022
Source: J Infect Dis. 2024 Jul 4;231(1):e154–64. doi: 10.1093/infdis/jiae347 (PMC11793040; doi:10.1093/infdis/jiae347)
Supplement: jiae347_Supplementary_Data [file jiae347_supplementary_data.zip]

Archive with 12 entries (12 files):
- RV_SupplementaryMaterial_R1_20240621_bibliography.docx
- SupplementaryFigure1_R1_202405.pdf
- SupplementaryFigure2_R1_202405.pdf
- SupplementaryFigure3_R1_202405.pdf
- SupplementaryFigure4_R1_202405.pdf
- SupplementaryFigure5_R1_202406.pdf
- SupplementaryFigure6_R1_202406.pdf
- SupplementaryFigure7_R1_202406.pdf
- SupplementaryFigure8_R1_202406.pdf
- Supplementary_Table_1_R1_202405.xlsx
- Supplementary_Table_2_R1_202406.xlsx
- Supplementary_Table_3_R1_202405.xlsx
