# Supplementary material for: Genomic Epidemiology and Evolution of Rhinovirus in Western Washington State, 2021–2022
Source: J Infect Dis. 2024 Jul 4;231(1):e154–64. doi: 10.1093/infdis/jiae347 (PMC11793040; doi:10.1093/infdis/jiae347)
Supplement: jiae347_Supplementary_Data [file jiae347_supplementary_data.zip › Supplementary_Table_2_R1_202406.xlsx]

## Sheet: Sheet1
Supplementary Table 2. Association between RV species and age of the individuals. For each age group, the odds ratio was estimated using conditional maximum likelihood estimation (Fisher), with detailed 95% confidence intervals provided in brackets.
	RV-A vs RV-B	RV-A vs RV-C	RV-B vs RV-C
<5 years old	1.52 [0.71-3.62]	0.41[0.27-0.64]	0.27[0.11-0.59]
5 - 18 years old	1.09[0.69-1.76]	1.75[1.21-2.57]	1.60[0.93-2.73]
19 - 65 years old	0.93[0.59-1.45]	1.20[0.86-1.68]	1.29[0.78-2.11]
>65 years old	0.34[0.11-1.06]	0.38[0.15-0.95]	1.13[0.37-3.18]
