# Supplementary material for: Genomic Epidemiology and Evolution of Rhinovirus in Western Washington State, 2021–2022
Source: J Infect Dis. 2024 Jul 4;231(1):e154–64. doi: 10.1093/infdis/jiae347 (PMC11793040; doi:10.1093/infdis/jiae347)
Supplement: jiae347_Supplementary_Data [file jiae347_supplementary_data.zip › Supplementary_Table_3_R1_202405.xlsx]

## Sheet: Sheet1
Supplementary Table 3. Genotype diversity estimated with the Chao1 index.
RV species	Months of sample collection	Genotypes observed	Genotypes estimated	Standard error	99% confidence interval
RV-A	2021-04-01	13	18.95	5.92	13.70-63.45
	2021-05-01	21	44.66	19.92	24.59-176.93
	2021-06-01	30	38.97	10.14	30.86-122.88
	2021-07-01	28	36.05	7.06	29.15-84.32
	2022-11-01	14	21.67	6.75	15.09-67.98
	2022-12-01	13	60.37	56.47	17.20-546.83
RV-B	2021-04-01	4	6.57	3.75	4.16-44.28
	2021-05-01	5	5.24	0.71	5.00-16.61
	2021-06-01	7	12.86	6.92	7.52-72.07
	2021-07-01	4	4.95	2.08	4.03-32.79
	2022-11-01	7	11.22	6.76	7.23-84.12
	2022-12-01	6	6.94	1.78	6.03-28.48
RV-C	2021-02-01	9	18.47	9.63	10.08-91.97
	2021-04-01	17	41.26	30.8	18.94-319.80
	2021-05-01	19	31.09	12.98	20.26-134.45
	2021-06-01	19	21.94	3.18	19.30-47.45
	2021-07-01	7	20.33	12	8.83-104.04
	2022-11-01	13	15.01	2.43	13.17-36.17
	2022-12-01	11	28.18	22.56	12.30-237.51
The detected number of genotypes per month and species, the number of estimated genotypes with Chao1 index with a 99% confidence, the standard error and 99% confidence interval are detailed. Months when the estimated sample coverage was >75% genotypic diversity are denoted in bold. February 2021 could not be estimated in RV-A and RV-B due to the low number of detections.
